# Supplementary material for: High prevalence of t895 and t9364 spa types of methicillin-resistant Staphylococcus aureus in a tertiary-care hospital in Mexico: different lineages of clonal complex 5
Source: BMC Microbiol. 2020 Jul 20;20:213. doi: 10.1186/s12866-020-01881-w (PMC7370520; doi:10.1186/s12866-020-01881-w)
Supplement: Supplementary file 2 — Additional file 2: Table S2. Minimum Inhibitory Concentration (μg/mL) data for the MRSA strains. Table S2 shows the MIC for each antibiotic for the MRSA strains. [file 12866_2020_1881_MOESM2_ESM.xlsx]

## Sheet: MIC
Table S2. Minimum Inhibitory Concentration (μg/mL) data for the MRSA strains.
Antibiotic (MIC/ Sensitive S, Intermediate I, or Resistant R)																															mecA gene	spa type
MRSA Strain	Benzylpenicillin		Clindamycin		Erythromycin		Levofloxacin		Ciprofloxacin		Oxacillin		Cefoxitin (6µg/ml)		Gentamicin		Rifampin		Tigecycline		Vancomycin		Linezolid		Tetracycline		Quinupristin/dalfopristin		Trimethoprim sulfamethoxazole
A-701	>=0.5	R	>=8	R	>=8	R	>=8	R	>=8	R	>=4	R	Positive	+	<=0.5	S	<=0.5	S	<=0.1	S	1	S	2	S	<=1	S	0.5	S	<=10	S	Positive	t111
A-704	>=0.5	R	>=8	R	>=8	R	>=8	R	>=8	R	>=4	R	Positive	+	<=0.5	S	<=0.5	S	<=0.1	S	1	S	2	S	<=1	S	0.5	S	<=10	S	Positive	t895
A-710	>=0.5	R	>=8	R	>=8	R	>=8	R	>=8	R	>=4	R	Positive	+	<=0.5	S	<=0.5	S	<=0.1	S	2	S	2	S	<=1	S	0.5	S	<=10	S	Positive	t895
A-712	>=0.5	R	>=8	R	>=8	R	>=8	R	>=8	R	>=4	R	Positive	+	<=0.5	S	<=0.5	S	<=0.1	S	<=0.5	S	2	S	<=1	S	0.5	S	<=10	S	Positive	t895
A-713	>=0.5	R	>=8	R	>=8	R	>=8	R	>=8	R	>=4	R	Positive	+	<=0.5	S	<=0.5	S	<=0.1	S	1	S	2	S	<=1	S	<=0.2	S	<=10	S	Positive	t008
A-714	>=0.5	R	>=8	R	>=8	R	>=8	R	>=8	R	>=4	R	Positive	+	<=0.5	S	<=0.5	S	<=0.1	S	1	S	2	S	<=1	S	<=0.2	S	<=10	S	Positive	t895
A-715	>=0.5	R	>=8	R	>=8	R	>=8	R	>=8	R	>=4	R	Positive	+	<=0.5	S	<=0.5	S	<=0.1	S	1	S	2	S	<=1	S	0.5	S	<=10	S	Positive	t895
A-720	>=0.5	R	>=8	R	>=8	R	>=8	R	>=8	R	>=4	R	Positive	+	<=0.5	S	<=0.5	S	<=0.1	S	1	S	2	S	<=1	S	0.5	S	<=10	S	Positive	t895
A-721	>=0.5	R	>=8	R	>=8	R	>=8	R	>=8	R	>=4	R	Positive	+	<=0.5	S	<=0.5	S	<=0.1	S	1	S	2	S	<=1	S	0.5	S	<=10	S	Positive	t895
A-728	>=0.5	R	>=8	R	>=8	R	>=8	R	>=8	R	>=4	R	Positive	+	<=0.5	S	<=0.5	S	<=0.1	S	1	S	2	S	<=1	S	0.5	S	<=10	S	Positive	t895
A-730	>=0.5	R	>=8	R	>=8	R	>=8	R	>=8	R	>=4	R	Positive	+	<=0.5	S	<=0.5	S	0.25	S	1	S	2	S	<=1	S	0.5	S	<=10	S	Positive	t895
A-736	>=0.5	R	>=8	R	>=8	R	>=8	R	>=8	R	>=4	R	Positive	+	<=0.5	S	<=0.5	S	<=0.1	S	1	S	2	S	<=1	S	<=0.2	S	<=10	S	Positive	t003
A-739	>=0.5	R	>=8	R	>=8	R	>=8	R	>=8	R	>=4	R	Positive	+	<=0.5	S	<=0.5	S	<=0.1	S	1	S	2	S	<=1	S	<=0.2	S	<=10	S	Positive	t895
A-747	>=0.5	R	>=8	R	>=8	R	>=8	R	>=8	R	>=4	R	Positive	+	<=0.5	S	4	R	<=0.1	S	1	S	1	S	<=1	S	<=0.2	S	<=10	S	Positive	t9364
A-750	>=0.5	R	<=0.2	S	<=0.2	S	<=0.1	S	<=0.5	S	<=0.2	S	Negative	-	<=0.5	S	<=0.5	S	<=0.1	S	1	S	1	S	<=1	S	<=0.2	S	<=10	S	Positive	t012
A-759	>=0.5	R	>=8	R	>=8	R	>=8	R	>=8	R	>=4	R	Positive	+	<=0.5	S	<=0.5	S	<=0.1	S	1	S	2	S	<=1	S	0.5	S	<=10	S	Positive	t895
A-775	>=0.5	R	>=8	R	>=8	R	>=8	R	>=8	R	>=4	R	Positive	+	8	I	<=0.5	S	<=0.1	S	1	S	2	S	<=1	S	<=0.2	S	<=10	S	Positive	t9364
A-778	>=0.5	R	>=8	R	>=8	R	>=8	R	>=8	R	>=4	R	Positive	+	<=0.5	S	<=0.5	S	<=0.1	S	1	S	2	S	<=1	S	0.5	S	<=10	S	Positive	t895
A-786	>=0.5	R	>=8	R	>=8	R	>=8	R	>=8	R	>=4	R	Positive	+	<=0.5	S	4	R	<=0.1	S	<=0.5	S	1	S	<=1	S	<=0.2	S	<=10	S	Positive	t9364
A-792	>=0.5	R	>=8	R	>=8	R	>=8	R	>=8	R	>=4	R	Positive	+	<=0.5	S	<=0.5	S	<=0.1	S	1	S	2	S	<=1	S	0.5	S	<=10	S	Positive	t002
A-798	>=0.5	R	>=8	R	>=8	R	>=8	R	>=8	R	>=4	R	Positive	+	<=0.5	S	<=0.5	S	<=0.1	S	1	S	1	S	<=1	S	0.5	S	<=10	S	Positive	t4229
A-799	>=0.5	R	<=0.2	S	<=0.2	S	>=8	R	>=8	R	<=0.2	S	Negative	-	8	I	<=0.5	S	<=0.1	S	<=0.5	S	2	S	<=1	S	<=0.2	S	<=10	S	Positive	t040
B-700	>=0.5	R	<=0.2	S	0.5	S	<=0.1	S	<=0.5	S	0.5	S	Negative	-	<=0.5	S	<=0.5	S	<=0.1	S	1	S	2	S	<=1	S	<=0.2	S	<=10	S	Positive	Unknown spa type
B-702	>=0.5	R	>=8	R	>=8	R	>=8	R	>=8	R	>=4	R	Positive	+	<=0.5	S	<=0.5	S	<=0.1	S	1	S	2	S	<=1	S	<=0.2	S	<=10	S	Positive	t895
B-703	>=0.5	R	<=0.2	S	<=0.2	S	0.25	S	<=0.5	S	0.5	S	Negative	-	<=0.5	S	<=0.5	S	<=0.1	S	1	S	2	S	<=1	S	<=0.2	S	<=10	S	Positive	t304
B-705	>=0.5	R	<=0.2	S	>=8	R	2	S	>=8	R	>=4	R	Positive	+	>=16	R	<=0.5	S	<=0.1	S	<=0.5	S	2	S	<=1	S	<=0.2	S	<=10	S	Positive	t008
B-706	>=0.5	R	<=0.2	S	<=0.2	S	<=0.1	S	<=0.5	S	>=4	R	Positive	+	>=16	R	<=0.5	S	<=0.1	S	1	S	2	S	<=1	S	<=0.2	S	<=10	S	Positive	t509
B-708	>=0.5	R	>=8	R	>=8	R	>=8	R	>=8	R	>=4	R	Positive	+	<=0.5	S	<=0.5	S	<=0.1	S	1	S	2	S	<=1	S	0.5	S	<=10	S	Positive	t895
B-709	>=0.5	R	>=8	R	>=8	R	>=8	R	>=8	R	>=4	R	Positive	+	<=0.5	S	<=0.5	S	<=0.1	S	1	S	2	S	<=1	S	<=0.2	S	<=10	S	Positive	t895
B-713	>=0.5	R	>=8	R	>=8	R	>=8	R	>=8	R	>=4	R	Positive	+	<=0.5	S	4	R	<=0.1	S	1	S	1	S	<=1	S	0.5	S	<=10	S	Positive	t9364
B-714	>=0.5	R	>=8	R	>=8	R	>=8	R	>=8	R	>=4	R	Positive	+	<=0.5	S	<=0.5	S	<=0.1	S	1	S	2	S	<=1	S	0.5	S	<=10	S	Positive	t895
B-726	>=0.5	R	>=8	R	>=8	R	>=8	R	>=8	R	>=4	R	Positive	+	<=0.5	S	<=0.5	S	<=0.1	S	<=0.5	S	2	S	<=1	S	0.5	S	<=10	S	Positive	t895
B-727	>=0.5	R	>=8	R	>=8	R	>=8	R	>=8	R	>=4	R	Positive	+	<=0.5	S	<=0.5	S	<=0.1	S	1	S	2	S	<=1	S	<=0.2	S	<=10	S	Positive	t895
B-729	>=0.5	R	>=8	R	>=8	R	>=8	R	>=8	R	>=4	R	Positive	+	<=0.5	S	<=0.5	S	<=0.1	S	1	S	4	S	<=1	S	0.5	S	<=10	S	Positive	-
B-730	>=0.5	R	>=8	R	>=8	R	>=8	R	>=8	R	>=4	R	Positive	+	<=0.5	S	<=0.5	S	<=0.1	S	1	S	2	S	<=1	S	<=0.2	S	<=10	S	Positive	t895
B-735	>=0.5	R	>=8	R	>=8	R	>=8	R	>=8	R	>=4	R	Positive	+	<=0.5	S	<=0.5	S	<=0.1	S	1	S	1	S	<=1	S	<=0.2	S	<=10	S	Positive	t895
B-742	>=0.5	R	>=8	R	>=8	R	>=8	R	>=8	R	>=4	R	Positive	+	<=0.5	S	<=0.5	S	<=0.1	S	1	S	2	S	<=1	S	<=0.2	S	<=10	S	Positive	t895
B-744	>=0.5	R	>=8	R	>=8	R	>=8	R	>=8	R	>=4	R	Positive	+	<=0.5	S	<=0.5	S	0.25	S	1	S	2	S	<=1	S	0.5	S	<=10	S	Positive	t895
B-745	>=0.5	R	>=8	R	>=8	R	>=8	R	>=8	R	>=4	S	Positive	+	<=0.5	S	<=0.5	S	0.25	S	1	S	2	S	<=1	S	0.5	S	<=10	S	Positive	t895
B-748	>=0.5	R	>=8	R	>=8	R	>=8	R	>=8	R	>=4	R	Positive	+	>=16	R	<=0.5	S	<=0.1	S	<=0.5	S	1	S	<=1	S	<=0.2	S	<=10	S	Positive	t9364
B-766	>=0.5	R	>=8	R	>=8	R	>=8	R	>=8	R	>=4	R	Positive	+	>=16	R	<=0.5	S	<=0.1	S	<=0.5	S	2	S	<=1	S	0.5	S	<=10	S	Positive	t895
B-770	>=0.5	R	<=0.2	S	<=0.2	S	<=0.12	S	<=0.5	S	<=0.2	S	Negative	-	<=0.5	S	<=0.5	S	<=0.1	S	<=0.5	S	2	S	<=1	S	<=0.2	S	<=10	S	Positive	t003
B-773	>=0.5	R	>=8	R	>=8	R	>=8	R	>=8	R	>=4	R	Positive	+	<=0.5	S	2	I	<=0.1	S	1	S	2	S	<=1	S	0.5	S	<=10	S	Positive	t9364
B-778	>=0.5	R	>=8	R	>=8	R	>=8	R	>=8	R	>=4	R	Positive	+	<=0.5	S	<=0.5	S	<=0.1	S	<=0.5	S	2	S	<=1	S	0.5	S	<=10	S	Positive	t895
B-783	>=0.5	R	>=8	R	>=8	R	0,25	S	<=0.5	S	>=4	R	Positive	+	<=0.5	S	<=0.5	S	<=0.1	S	<=0.5	S	2	S	<=1	S	<=0.2	S	<=10	S	Positive	t895
B-785	>=0.5	R	>=8	R	>=8	R	>=8	R	>=8	R	>=4	R	Positive	+	<=0.5	S	<=0.5	S	0.25	S	2	S	4	S	<=1	S	0.5	S	<=10	S	Positive	-
B-791	>=0.5	R	>=8	R	>=8	R	>=8	R	>=8	R	>=4	R	Positive	+	<=0.5	S	<=0.5	S	<=0.1	S	1	S	4	S	<=1	S	0.5	S	<=10	S	Positive	-
B-796	>=0.5	R	>=8	R	>=8	R	>=8	R	>=8	R	>=4	R	Positive	+	<=0.5	S	>=32	R	<=0.1	S	<=0.5	S	2	S	<=1	S	0.5	S	<=10	S	Positive	t895
C-703	>=0.5	R	<=0.2	S	<=0.2	S	0.25	S	<=0.5	S	0.5	S	Negative	-	<=0.5	S	<=0.5	S	<=0.1	S	1	S	2	S	<=1	S	<=0.2	S	<=10	S	Positive	t003
C-706	>=0.5	R	>=8	R	>=8	R	>=8	R	>=8	R	>=4	R	Positive	+	<=0.5	S	<=0.5	S	<=0.1	S	1	S	2	S	<=1	S	<=0.2	S	<=10	S	Positive	t895
C-708	>=0.5	R	>=8	R	>=8	R	>=8	R	>=8	R	>=4	R	Positive	+	<=0.5	S	<=0.5	S	<=0.1	S	1	S	2	S	<=1	S	<=0.2	S	<=10	S	Positive	t895
